# Supplementary material for: Spatial dynamics and the basic reproduction number of the 1991–1997 Cholera epidemic in Peru
Source: PLoS Negl Trop Dis. 2020 Jul 14;14(7):e0008045. doi: 10.1371/journal.pntd.0008045 (PMC7360044; doi:10.1371/journal.pntd.0008045)
Supplement: S1 Table — (XLSX) [file pntd.0008045.s010.xlsx]

## Sheet: Sheet1
	beta_h				beta_e1				beta_e2				B0				psi
DEPARTMENT	mean	95% CI: LB	95% CI: LB		mean	95% CI: LB	95% CI: LB		mean	95% CI: LB	95% CI: LB		mean	95% CI: LB	95% CI: LB		mean	95% CI: LB	95% CI: LB
1 AMAZONA	4.06216e-06	3.58107e-06	4.43919e-06		0.000120931	1.99742e-07	0.000305211		0.000163976	6.65396e-06	0.000430795		110580	58698.9	585185		0.057326	0.0411006	0.154836
2 ANCASH	1.92947e-06	1.74205e-06	2.11655e-06		0.00027524	2.05415e-09	0.00135521		0.00186227	0.00153054	0.00210638		7.86601e+06	5.3158e+06	1e+07		0.0173913	0.0156996	0.0195288
3 APURIMAC	2.94476e-06	2.43147e-06	3.19707e-06		1.93475e-06	1.39904e-13	4.02167e-06		8.13097e-05	2.95016e-09	0.000306639		453332	100	3.7702e+06		0.01	0.01	0.01
4 AREQUIPA	1.61392e-06	1.45979e-06	1.74872e-06		2.00386e-05	2.47603e-08	0.000126921		0.00021697	9.79636e-05	0.000277857		233881	187419	373641		0.118627	0.0951769	0.189366
5 AYACUCHO	2.58547e-06	2.45672e-06	2.737e-06		2.92464e-05	3.01699e-08	7.4348e-05		0.000203704	8.56261e-05	0.000300341		43645.6	22625.4	67862.6		0.0501859	0.0364609	0.0851517
6 CAJAMARCA	1.17796e-06	1.16974e-06	1.18487e-06		3.95963e-05	6.64141e-07	4.33917e-05		0.000159697	0.000151481	0.000216968		490007	298686	502055		0.0269718	0.0247039	0.0271182
7 P.CONST.CALI	2.56059e-06	2.39259e-06	2.6822e-06		9.14689e-05	1.02715e-06	0.000308181		0.000167897	3.84115e-05	0.00024016		7.30709e+06	4.42291e+06	9.99715e+06		0.0871266	0.0696702	0.144851
8 CUSCO	1.12944e-06	8.92685e-07	1.29817e-06		0.000206272	3.37657e-08	0.000963564		0.000290775	1.51878e-07	0.00067381		556093	382.721	7.15252e+06		0.0202345	0.0117752	0.0538632
9 HUANCAVELIO	2.1049e-06	1.4111e-06	2.67911e-06		1.53388e-05	5.69782e-08	1.60827e-05		0.00150122	0.000927738	0.00205608		11762.8	4537.56	19348		0.0160621	0.0145103	0.0184267
10 HUANUCO	2.0811e-06	1.95427e-06	2.2341e-06		4.40985e-05	5.97459e-10	0.00023701		0.000271718	0.000163052	0.000365785		129438	6930.52	187747		0.0187342	0.0167847	0.0234439
11 ICA	2.80141e-06	2.6606e-06	2.88219e-06		5.20274e-06	5.09987e-09	1.72597e-05		6.39772e-05	3.18187e-07	0.000163751		1.15996e+06	139827	7.02004e+06		0.0328054	0.0232124	0.0557044
12 JUNIN	1.33533e-06	1.26832e-06	1.3752e-06		3.61937e-05	8.04728e-09	8.45325e-05		0.000287511	0.000252064	0.000329876		67684.1	40433.7	71617		0.0239416	0.0230949	0.0269797
13 LA LIBERTAD	1.70471e-06	1.63869e-06	1.82254e-06		0.000119446	1.61457e-08	0.00151031		0.000409749	8.91384e-05	0.000575376		4.43499e+06	3.46642e+06	9.999e+06		0.0326076	0.0287461	0.0341175
14 LAMBAYEQUE	2.27747e-06	2.26239e-06	2.28817e-06		1.67835e-05	7.60925e-06	0.000133557		0.00027961	0.00020542	0.000443788		6.23831e+06	6.05076e+06	6.30218e+06		0.0232222	0.0231168	0.0232625
15 LIMA	2.54696e-07	2.36628e-07	2.77549e-07		5.71826e-05	9.41015e-07	0.000153437		4.4394e-05	1.66494e-05	9.67498e-05		8.59872e+06	4.5372e+06	9.98504e+06		0.115397	0.0718926	0.186446
16 LORETO	1.73048e-06	1.6895e-06	1.76575e-06		1.14747e-05	5.58854e-07	1.9872e-05		0.000578312	0.000522186	0.00063749		7171.81	5354.33	9176.33		0.0672242	0.0643915	0.0699375
17 MARE DE DIC	1.64276e-05	1.29173e-05	1.87185e-05		1.85142e-06	1.51417e-10	5.31789e-07		1.52758e-06	1.72273e-08	1.14176e-05		1.43193e+06	1.32543e+06	2.08186e+06		0.0100703	0.01	0.01
18 MOQUEGUA	1.08937e-05	9.13305e-06	1.28971e-05		1.69156e-05	1.77897e-07	0.000106382		0.00139536	0.000798425	0.00232696		26390.6	10859.5	48071.4		0.0304088	0.0238971	0.036859
19PASCO	5.18388e-06	4.29685e-06	6.04584e-06		9.57287e-08	2.39832e-14	1.5197e-08		0.000245121	1.90818e-05	0.000481964		122706	100.174	329394		0.010018	0.01	0.01
20 PIURA	1.24427e-06	1.22703e-06	1.27904e-06		5.4114e-05	1.43406e-07	6.8878e-05		0.000254071	0.000232011	0.000327178		6.35262e+06	6.0707e+06	8.2716e+06		0.0284275	0.0253804	0.0288874
21 PUNO	1.10916e-06	9.55684e-07	1.23264e-06		4.3919e-09	2.45722e-14	1.25982e-09		0.000162588	7.60126e-05	0.000294702		81805.8	100.051	191974		0.0117345	0.01	0.014318
22 SAN MARTIN	2.71629e-06	2.55369e-06	2.84641e-06		2.51687e-05	1.3448e-07	5.9548e-05		0.000157348	7.39663e-05	0.000214359		575012	482560	604223		0.0493319	0.0475462	0.0557438
23 TACNA	6.47101e-06	5.95868e-06	6.86553e-06		0.000191962	8.34675e-09	0.00209247		0.00012912	2.69344e-08	0.000353559		73988.8	136.712	470632		0.0667839	0.0508062	0.0962112
24 UNMBES	1.074e-05	9.96658e-06	1.13875e-05		0.000117988	3.55064e-07	0.000496705		0.000452585	3.21658e-05	0.0010832		145248	8917.96	468777		0.0249642	0.0209886	0.0291918
25 UCAYALI	4.3714e-06	1.64111e-06	5.89772e-06		0.0113881	1.68958e-06	0.0503221		0.000931331	7.67254e-07	0.00360479		461772	100.003	1.00316e+06		0.0470932	0.034371	0.0565685
